# Supplementary material for: Occupational Therapy Interventions for Dementia Caregivers: Scoping Review
Source: Healthcare (Basel). 2022 Sep 14;10(9):1764. doi: 10.3390/healthcare10091764 (PMC9498417; doi:10.3390/healthcare10091764)
Supplement: Supplementary file 1 [file healthcare-10-01764-s001.zip]

Archive with 1 entries (1 files):
- healthcare-1852066-supplementary.pdf
